# Supplementary material for: Diffusion Tensor Imaging Biomarkers to Predict Neurological Outcomes in Brain Surgery: A Systematic Review
Source: Life (Basel). 2026 Jan 13;16(1):115. doi: 10.3390/life16010115 (PMC12843495; doi:10.3390/life16010115)
Supplement: Supplementary file 1 [file life-16-00115-s001.zip]

Archive with 1 entries (1 files):
- life-4091793-SI.pdf
